# Supplementary material for: 13q Deletion Syndrome Presenting with Lymphopenia Detected Through Newborn Screening for Primary Immunodeficiencies
Source: Int J Mol Sci. 2025 Sep 23;26(19):9302. doi: 10.3390/ijms26199302 (PMC12524871; doi:10.3390/ijms26199302)
Supplement: Supplementary file 1 [file ijms-26-09302-s001.zip]

Archive with 1 entries (1 files):
- ijms-3855808-supplementary.pdf
